# Supplementary material for: Antimicrobial susceptibility to last-resort antibiotics in carbapenemase-producing bacteria from Ukrainian patients
Source: Microbiol Spectr. 2024 Sep 24;12(11):e01142-24. doi: 10.1128/spectrum.01142-24 (PMC11537089; doi:10.1128/spectrum.01142-24)
Supplement: Table S1 — Genotypic and phenotypic data of MDRO from Ukrainian patients. [file spectrum.01142-24-s0001.xlsx]

## Sheet: Molecular data
Supplementary Table 1: genotypic and phenotypic data of MDRO from Ukrainian patients
Isolate	Biosample	Accession number	Species	Carbapenemase allele	Maldi	VITEK-AMO	VITEK-AMO_INT	VITEK-AUG	VITEK-AUG_INT	VITEK-TAZ	VITEK-TAZ_INT	VITEK-CFX	VITEK-CFX_INT	VITEK-CTX	VITEK-CTX_INT	VITEK-CAZ	VITEK-CAZ_INT	VITEK-CFO	VITEK-CFO_INT	VITEK-IMP	VITEK-IMP_INT	VITEK-MER	VITEK-MER_INT	VITEK-GEN	VITEK-GEN_INT	VITEK-TOB	VITEK-TOB_INT	VITEK-COT	VITEK-COT_INT	VITEK-TRI	VITEK-TRI_INT	VITEK-CIP	VITEK-CIP_INT	VITEK-FOS	VITEK-FOS_INT	VITEK-COL	VITEK-COL_INT	MD-TAZ	MD-TAZ_INT	MD-ATM	MD-ATM_INT	MD-CFP	MD-CFP_INT	MD-CZA	MD-CZA_INT	MD-CET	MD-CET_INT	MD-IMR	MD-IMR_INT
RIVM_C046825	SRR22352330	SAMN31807502	Acinetobacter baumannii	blaOXA-23, blaOXA-66	Acinetobacter baumannii complex	NULL	NULL	NULL	NULL	>64	R	NULL	NULL	NULL	NULL	>32	R	NULL	NULL	>8	R	>8	R	>8	R	>8	R	>8	R	NULL	NULL	>2	R	NULL	NULL	≤0.5	S	>32	X	>32	X	>16	X	>16	X	>8	X	>8	R
RIVM_C047411	SRR22352327	SAMN31807505	Acinetobacter baumannii	blaOXA-23, blaOXA-66	Acinetobacter baumannii complex	NULL	NULL	NULL	NULL	>64	R	NULL	NULL	NULL	NULL	>32	R	NULL	NULL	>8	R	>8	R	>8	R	>8	R	>8	R	NULL	NULL	>2	R	NULL	NULL	≤0.5	S	>32	X	>32	X	>16	X	>16	X	>8	X	>8	R
RIVM_C047474	SRR22352320	SAMN31807511	Acinetobacter baumannii	blaOXA-72	Acinetobacter baumannii complex	NULL	NULL	NULL	NULL	>64	R	NULL	NULL	NULL	NULL	>32	R	NULL	NULL	>8	R	>8	R	>8	R	>8	R	8	R	NULL	NULL	>2	R	NULL	NULL	≤0.5	S	>32	X	>32	X	>16	X	16	X	>8	X	>8	R
RIVM_C048671	SRR26803423	SAMN38223557	Acinetobacter baumannii	blaOXA-23, blaOXA-66	Acinetobacter baumannii complex	NULL	NULL	NULL	NULL	>64	R	NULL	NULL	NULL	NULL	>32	R	NULL	NULL	>8	R	>8	R	4	S	≤1	S	>8	R	NULL	NULL	>2	R	NULL	NULL	≤0.5	S	>32	X	>32	X	>16	X	>16	X	>8	X	>8	R
RIVM_C048727	SRR26803411	SAMN38223568	Acinetobacter baumannii	blaOXA-23,blaOXA-66	Acinetobacter baumannii complex	NULL	NULL	NULL	NULL	>64	R	NULL	NULL	NULL	NULL	>32	R	NULL	NULL	>8	R	>8	R	>8	R	>8	R	>8	R	NULL	NULL	>2	R	NULL	NULL	≤0.5	S	>32	X	>32	X	>16	X	>16	X	>8	X	>8	R
RIVM_C049089	SRR26803392	SAMN38223585	Acinetobacter baumannii		Acinetobacter baumannii complex	NULL	NULL	NULL	NULL	>64	R	NULL	NULL	NULL	NULL	>32	R	NULL	NULL	4	I	4	I	>8	R	8	R	>8	R	NULL	NULL	>2	R	NULL	NULL	≤0.5	S	>32	X	>32	X	>16	X	>16	X	>8	X	4	R
RIVM_C048753	SRR26803403	SAMN38223575	Citrobacter braakii	blaNDM, blaOXA-048	Citrobacter freundii complex	NULL	NULL	>16	R	>64	R	>32	R	>32	R	>32	R	>32	R	>8	R	>8	R	>8	R	>8	R	≤1	S	≤0.5	S	≤0.25	S	≤16	S	≤0.5	S	>32	R	32	R	16	R	>16	R	>8	R	4	R
RIVM_C044932	SRR22352343	SAMN31807490	Enterobacter cloacae complex	blaNDM-1	Enterobacter cloacae complex	NULL	NULL	>16	R	>64	R	>32	R	>32	R	>32	R	>32	R	>8	R	>8	R	≤1	S	>8	R	≤1	S	>8	R	>2	R	64	R	≤0.5	S	>32	R	>32	R	>16	R	>16	R	>8	R	>8	R
RIVM_C048709	SRR26803415	SAMN38223564	Enterobacter cloacae complex	blaNDM-1	Enterobacter cloacae complex	NULL	NULL	>16	R	>64	R	>32	R	>32	R	>32	R	>32	R	>8	R	>8	R	≤1	S	>8	R	>8	R	>8	R	>2	R	32	S	≤0.5	S	>32	R	>32	R	>16	R	>16	R	>8	R	8	R
RIVM_C044300	SRR22352290	SAMN31807477	Escherichia coli	blaNDM-5	Escherichia coli	>16	R	>16	R	>64	R	>32	R	>32	R	>32	R	>32	R	8	R	4	I	≤1	S	≤1	S	>8	R	>8	R	>2	R	≤16	S	≤0.5	S	>32	R	>32	R	>16	R	>16	R	>8	R	8	R
RIVM_C044772	SRR22352352	SAMN31807482	Escherichia coli	blaNDM-5	Escherichia coli	>32	R	>32	R	>128	R	>64	R	>64	R	>64	R	>64	R	>16	R	8	I	≤1	S	≤1	S	>320	R	>16	R	>4	R	≤16	S	≤0.5	S	>32	R	>32	R	>16	R	>16	R	>8	R	8	R
RIVM_C044786	SRR22352351	SAMN31807483	Escherichia coli	blaNDM-5	Escherichia coli	>16	R	>16	R	>64	R	>32	R	>32	R	>32	R	>32	R	>8	R	>8	R	>8	R	>8	R	>8	R	>8	R	>2	R	≤16	S	≤0.5	S	>32	R	>32	R	>16	R	>16	R	>8	R	8	R
RIVM_C048062	SRR26803399	SAMN38223543	Escherichia coli	blaNDM-5	Escherichia coli	>16	R	>16	R	>64	R	>32	R	>32	R	>32	R	>32	R	>8	R	>8	R	>8	R	>8	R	>8	R	>8	R	>2	R	≤16	S	≤0.5	S	>32	R	>32	R	>16	R	>16	R	>8	R	4	R
RIVM_C048164	SRR26803377	SAMN38223545	Escherichia coli	blaNDM-1	Escherichia coli	>16	R	>16	R	>64	R	>32	R	>32	R	>32	R	>32	R	>8	R	>8	R	≤1	S	>8	R	>8	R	>8	R	>2	R	≤16	S	≤0.5	S	>32	R	32	R	>16	R	>16	R	>8	R	>8	R
RIVM_C048690	SRR26803419	SAMN38223560	Escherichia coli	blaNDM-1	Escherichia coli	>32	R	>32	R	>128	R	>64	R	>64	R	>64	R	>64	R	>16	R	>8	R	>16	R	>16	R	>320	R	>16	R	>4	R	≤16	S	≤0.5	S	>32	R	16	R	>16	R	>16	R	>8	R	4	R
RIVM_C048699	SRR22352304	SAMN31807526	Escherichia coli	blaNDM-5	Escherichia coli	>16	R	>16	R	>64	R	>32	R	>32	R	>32	R	>32	R	8	R	>8	R	≤1	S	>8	R	>8	R	>8	R	>2	R	≤16	S	≤0.5	S	>32	R	>32	R	16	R	>16	R	>8	R	8	R
RIVM_C048754	SRR26803402	SAMN38223576	Escherichia coli	blaNDM-1	Escherichia coli	>16	R	>16	R	>64	R	>32	R	>32	R	>32	R	>32	R	>8	R	>8	R	>8	R	>8	R	≤1	S	≤0.5	S	≤0.25	S	≤16	S	≤0.5	S	>32	R	16	R	>16	R	>16	R	>8	R	8	R
RIVM_C048763	SRR26803397	SAMN38223580	Escherichia coli	blaNDM-5	Escherichia coli	>16	R	>16	R	>64	R	>32	R	>32	R	>32	R	>32	R	>8	R	8	I	>8	R	>8	R	>8	R	>8	R	>2	R	≤16	S	≤0.5	S	>32	R	>32	R	>16	R	>16	R	>8	R	>8	R
RIVM_C049135	SRR26803390	SAMN38223587	Escherichia coli	blaNDM-5	Escherichia coli	>16	R	>16	R	>64	R	>32	R	>32	R	>32	R	>32	R	>8	R	>8	R	≤1	S	≤1	S	>8	R	>8	R	>2	R	≤16	S	≤0.5	S	>32	R	>32	R	>16	R	>16	R	>8	R	>8	R
RIVM_C050148	SRR26803374	SAMN38223601	Escherichia coli	blaNDM-5	Escherichia coli	>16	R	>16	R	>64	R	>32	R	>32	R	>32	R	>32	R	>8	R	>8	R	>8	R	>8	R	>8	R	>8	R	>2	R	≤16	S	≤0.5	S	>32	R	>32	R	>16	R	>16	R	>8	R	>8	R
RIVM_C050152	SRR26803372	SAMN38223603	Escherichia coli	blaNDM-5	Escherichia coli	>16	R	>16	R	>64	R	>32	R	>32	R	>32	R	>32	R	>8	R	8	I	>8	R	>8	R	>8	R	>8	R	>2	R	≤16	S	≤0.5	S	>32	R	>32	R	>16	R	>16	R	>8	R	>8	R
RIVM_C045725	SRR22352340	SAMN31807493	Escherichia coli	blaOXA-244, OXA-048	Escherichia coli	>16	R	>16	R	>64	R	>32	R	>32	R	>32	R	>32	R	0.5	S	2	S	>8	R	>8	R	>8	R	>8	R	>2	R	≤16	S	≤0.5	S	>32	R	>32	R	>16	R	4	S	>8	R	0.25	S
RIVM_C048755	SRR26803401	SAMN38223577	Escherichia coli	blaOXA-48	Escherichia coli	>16	R	>16	R	>64	R	4	S	≤0.25	S	0.25	S	≤4	S	1	S	≤0.25	S	8	R	8	R	≤1	S	≤0.5	S	≤0.25	S	≤16	S	≤0.5	S	>32	R	≤1	S	≤1	S	≤0.25	S	0.5	S	0.25	S
RIVM_C050120	SRR26803382	SAMN38223594	Escherichia coli	blaKPC-2	Escherichia coli	>16	R	>16	R	>64	R	>32	R	>32	R	>32	R	>32	R	>8	R	>8	R	≤1	S	>8	R	>8	R	>8	R	>2	R	≤16	S	≤0.5	S	>32	R	>32	R	>16	R	4	S	>8	R	0.12	S
RIVM_C050122	SRR26803381	SAMN38223595	Escherichia coli	blaKPC-3,blaNDM-5	Escherichia coli	>16	R	>16	R	>64	R	>32	R	>32	R	>32	R	>32	R	>8	R	8	I	>8	R	>8	R	>8	R	>8	R	>2	R	≤16	S	≤0.5	S	>32	R	>32	R	>16	R	>16	R	>8	R	8	R
RIVM_C044108	SRR22352344	SAMN31807472	Klebsiella pneumoniae	blaKPC-3	Klebsiella pneumoniae	>16	R	>16	R	>64	R	>32	R	>32	R	>32	R	16	R	>8	R	>8	R	>8	R	>8	R	>8	R	>8	R	>2	R	≤16	S	≤0.5	S	>32	R	>32	R	16	R	2	S	>8	R	0.12	S
RIVM_C044109	SRR22352333	SAMN31807473	Klebsiella pneumoniae	blaKPC-3	Klebsiella pneumoniae	>16	R	>16	R	>64	R	>32	R	>32	R	>32	R	16	R	>8	R	>8	R	≤1	S	≤1	S	>8	R	>8	R	>2	R	≤16	S	≤0.5	S	>32	R	>32	R	16	R	2	S	>8	R	0.12	S
RIVM_C044291	SRR22352300	SAMN31807476	Klebsiella pneumoniae	blaOXA-48	Klebsiella pneumoniae	>16	R	>16	R	>64	R	32	R	4	R	2	R	16	R	2	S	2	S	≤1	S	≤1	S	>8	R	>8	R	>2	R	≤16	S	≤0.5	S	>32	R	≤1	S	≤1	S	0.5	S	4	R	0.5	S
RIVM_C044316	SRR22352288	SAMN31807479	Klebsiella pneumoniae	blaOXA-48	Klebsiella pneumoniae	>16	R	>16	R	>64	R	>32	R	>32	R	>32	R	>32	R	>8	R	>8	R	≤1	S	>8	R	>8	R	>8	R	>2	R	>128	R	≤0.5	S	>32	R	32	R	>16	R	2	S	>8	R	8	R
RIVM_C044105	SRR22352356	SAMN31807470	Klebsiella pneumoniae	blaNDM-1	Klebsiella pneumoniae	>16	R	>16	R	>64	R	>32	R	>32	R	>32	R	>32	R	>8	R	>8	R	>8	R	>8	R	>8	R	>8	R	>2	R	64	R	≤0.5	S	>32	R	>32	R	>16	R	>16	R	>8	R	>8	R
RIVM_C044124	SRR22352322	SAMN31807474	Klebsiella pneumoniae	blaNDM-1	Klebsiella pneumoniae	>16	R	>16	R	>64	R	>32	R	>32	R	>32	R	>32	R	>8	R	>8	R	≤1	S	8	R	>8	R	>8	R	>2	R	≤16	S	2	S	>32	R	>32	R	>16	R	>16	R	>8	R	4	R
RIVM_C044127	SRR22352311	SAMN31807475	Klebsiella pneumoniae	blaNDM-1, blaOXA-48	Klebsiella pneumoniae	>16	R	>16	R	>64	R	>32	R	>32	R	>32	R	>32	R	>8	R	>8	R	>8	R	>8	R	>8	R	>8	R	>2	R	128	R	≤0.5	S	>32	R	>32	R	>16	R	>16	R	>8	R	>8	R
RIVM_C044305	SRR22352289	SAMN31807478	Klebsiella pneumoniae	blaNDM-1, blaOXA-48	Klebsiella pneumoniae	>16	R	>16	R	>64	R	>32	R	>32	R	>32	R	>32	R	>8	R	>8	R	>8	R	>8	R	>8	R	>8	R	>2	R	>128	R	≤0.5	S	>32	R	>32	R	>16	R	>16	R	>8	R	>8	R
RIVM_C044577	SRR22352353	SAMN31807481	Klebsiella pneumoniae	blaNDM-1	Klebsiella pneumoniae	>16	R	>16	R	>64	R	>32	R	>32	R	>32	R	>32	R	>8	R	>8	R	>8	R	>8	R	>8	R	>8	R	>2	R	128	R	≤0.5	S	>32	R	>32	R	>16	R	>16	R	>8	R	>8	R
RIVM_C044832	SRR22352350	SAMN31807484	Klebsiella pneumoniae	blaNDM-1	Klebsiella pneumoniae	>16	R	>16	R	>64	R	>32	R	>32	R	>32	R	>32	R	>8	R	>8	R	2	S	>8	R	>8	R	>8	R	>2	R	≤16	S	≤0.5	S	>32	R	>32	R	>16	R	>16	R	>8	R	8	R
RIVM_C046797	SRR22352334	SAMN31807499	Klebsiella pneumoniae	blaVIM-1	Klebsiella pneumoniae	>16	R	>16	R	>64	R	>32	R	>32	R	>32	R	>32	R	>8	R	>8	R	>8	R	>8	R	>8	R	>8	R	≤0.25	S	≤16	S	≤0.5	S	>32	R	>32	R	>16	R	>16	R	>8	R	1	S
RIVM_C044870	SRR22352349	SAMN31807485	Klebsiella pneumoniae	blaNDM-1	Klebsiella pneumoniae	>16	R	>16	R	>64	R	>32	R	>32	R	>32	R	>32	R	>8	R	>8	R	≤1	S	>8	R	≤1	S	≤0.5	S	>2	R	32	S	≤0.5	S	>32	R	>32	R	>16	R	>16	R	>8	R	>8	R
RIVM_C044881	SRR22352347	SAMN31807487	Klebsiella pneumoniae	blaNDM-1	Klebsiella pneumoniae	>16	R	>16	R	64	R	>32	R	>32	R	>32	R	>32	R	8	R	>8	R	≤1	S	≤1	S	>8	R	>8	R	>2	R	>128	R	≤0.5	S	>32	R	>32	R	>16	R	>16	R	>8	R	2	S
RIVM_C044899	SRR22352346	SAMN31807488	Klebsiella pneumoniae	blaNDM-1, blaOXA-48	Klebsiella pneumoniae	>16	R	>16	R	>64	R	>32	R	>32	R	>32	R	>32	R	>8	R	>8	R	8	R	>8	R	>8	R	>8	R	>2	R	128	R	≤0.5	S	>32	R	>32	R	>16	R	>16	R	>8	R	>8	R
RIVM_C044929	SRR22352345	SAMN31807489	Klebsiella pneumoniae	blaNDM-1	Klebsiella pneumoniae	>16	R	>16	R	>64	R	>32	R	>32	R	>32	R	>32	R	>8	R	>8	R	>8	R	>8	R	>8	R	>8	R	>2	R	128	R	≤0.5	S	>32	R	>32	R	>16	R	>16	R	>8	R	>8	R
RIVM_C044937	SRR22352342	SAMN31807491	Klebsiella pneumoniae	blaNDM-1	Klebsiella pneumoniae	>16	R	>16	R	>64	R	>32	R	>32	R	>32	R	>32	R	>8	R	8	I	≤1	S	>8	R	>8	R	>8	R	>2	R	>128	R	≤0.5	S	>32	R	>32	R	>16	R	>16	R	>8	R	8	R
RIVM_C045742	SRR22352339	SAMN31807494	Klebsiella pneumoniae	blaNDM-1	Klebsiella pneumoniae	>16	R	>16	R	>64	R	>32	R	>32	R	>32	R	>32	R	>8	R	>8	R	≤1	S	>8	R	>8	R	>8	R	>2	R	128	R	≤0.5	S	>32	R	>32	R	>16	R	>16	R	>8	R	>8	R
RIVM_C046748	SRR22352338	SAMN31807495	Klebsiella pneumoniae	blaNDM-1, blaOXA-48	Klebsiella pneumoniae	>16	R	>16	R	>64	R	>32	R	>32	R	>32	R	>32	R	>8	R	>8	R	>8	R	>8	R	>8	R	>8	R	>2	R	32	S	≤0.5	S	>32	R	≤1	S	>16	R	>16	R	>8	R	>8	R
RIVM_C046756	SRR22352337	SAMN31807496	Klebsiella pneumoniae	blaNDM-1	Klebsiella pneumoniae	>16	R	>16	R	>64	R	>32	R	>32	R	>32	R	>32	R	8	R	>8	R	≤1	S	>8	R	>8	R	>8	R	>2	R	64	R	≤0.5	S	>32	R	>32	R	>16	R	>16	R	>8	R	4	R
RIVM_C046770	SRR26803421	SAMN38223541	Klebsiella pneumoniae	blaNDM-1, NDM, OXA-048	Klebsiella pneumoniae	>16	R	>16	R	>64	R	>32	R	>32	R	>32	R	>32	R	8	R	>8	R	≤1	S	>8	R	≤1	S	≤0.5	S	>2	R	64	R	≤0.5	S	>32	R	>32	R	>16	R	>16	R	>8	R	4	R
RIVM_C047475	SRR22352319	SAMN31807512	Klebsiella pneumoniae	blaOXA-48	Klebsiella pneumoniae	>16	R	>16	R	>64	R	>32	R	>32	R	>32	R	>32	R	8	R	>8	R	≤1	S	>8	R	>8	R	>8	R	>2	R	>128	R	≤0.5	S	>32	R	>32	R	>16	R	1	S	>8	R	8	R
RIVM_C046807	SRR22352332	SAMN31807500	Klebsiella pneumoniae	blaNDM-1	Klebsiella pneumoniae	>16	R	>16	R	>64	R	>32	R	>32	R	>32	R	>32	R	>8	R	>8	R	>8	R	>8	R	>8	R	>8	R	>2	R	128	R	≤0.5	S	>32	R	>32	R	>16	R	>16	R	>8	R	>8	R
RIVM_C046817	SRR22352331	SAMN31807501	Klebsiella pneumoniae	blaNDM-9	Klebsiella pneumoniae	>16	R	>16	R	>64	R	>32	R	>32	R	>32	R	>32	R	>8	R	>8	R	≤1	S	2	R	>8	R	>8	R	>2	R	≤16	S	≤0.5	S	>32	R	≤1	S	16	R	>16	R	>8	R	2	S
RIVM_C046826	SRR22352329	SAMN31807503	Klebsiella pneumoniae	blaNDM-1, blaOXA-48	Klebsiella pneumoniae	>16	R	>16	R	>64	R	>32	R	32	R	>32	R	>32	R	>8	R	>8	R	>8	R	>8	R	≤1	S	≤0.5	S	>2	R	>128	R	≤0.5	S	>32	R	≤1	S	>16	R	>16	R	>8	R	>8	R
RIVM_C047410	SRR22352328	SAMN31807504	Klebsiella pneumoniae	blaNDM-1	Klebsiella pneumoniae	>16	R	>16	R	>64	R	>32	R	>32	R	>32	R	>32	R	>8	R	>8	R	>8	R	>8	R	>8	R	>8	R	>2	R	128	R	>8	R	>32	R	>32	R	>16	R	>16	R	>8	R	4	R
RIVM_C047418	SRR22352325	SAMN31807507	Klebsiella pneumoniae	blaNDM-1, blaOXA-48	Klebsiella pneumoniae	>16	R	>16	R	>64	R	>32	R	>32	R	>32	R	>32	R	8	R	>8	R	>8	R	>8	R	>8	R	>8	R	>2	R	≤16	S	≤0.5	S	>32	R	>32	R	>16	R	>16	R	>8	R	>8	R
RIVM_C047430	SRR22352324	SAMN31807508	Klebsiella pneumoniae	blaNDM-1, blaOXA-48	Klebsiella pneumoniae	>16	R	>16	R	>64	R	>32	R	>32	R	>32	R	>32	R	>8	R	>8	R	>8	R	>8	R	≤1	S	≤0.5	S	>2	R	>128	R	≤0.5	S	>32	R	>32	R	>16	R	>16	R	>8	R	>8	R
RIVM_C047469	SRR22352323	SAMN31807509	Klebsiella pneumoniae	blaNDM-1	Klebsiella pneumoniae	>16	R	>16	R	>64	R	>32	R	>32	R	>32	R	>32	R	>8	R	>8	R	>8	R	>8	R	>8	R	>8	R	>2	R	≤16	S	≤0.5	S	>32	R	>32	R	>16	R	>16	R	>8	R	>8	R
RIVM_C047480	SRR22352318	SAMN31807513	Klebsiella pneumoniae	blaNDM-1, blaOXA-48	Klebsiella pneumoniae	>16	R	>16	R	>64	R	>32	R	>32	R	>32	R	>32	R	>8	R	>8	R	>8	R	>8	R	≤1	S	≤0.5	S	>2	R	>128	R	≤0.5	S	>32	R	>32	R	>16	R	>16	R	>8	R	>8	R
RIVM_C048101	SRR22352307	SAMN31807523	Klebsiella pneumoniae	blaKPC-2	Klebsiella pneumoniae	>16	R	>16	R	>64	R	>32	R	>32	R	>32	R	>32	R	>8	R	>8	R	>8	R	>8	R	≤1	S	≤0.5	S	>2	R	>128	R	≤0.5	S	>32	R	>32	R	>16	R	2	S	>8	R	0.5	S
RIVM_C048102	SRR22352306	SAMN31807524	Klebsiella pneumoniae	blaOXA-244, OXA-048	Klebsiella pneumoniae	>16	R	>16	R	>64	R	>32	R	>32	R	>32	R	>32	R	2	S	>8	R	>8	R	>8	R	>8	R	>8	R	>2	R	>128	R	≤0.5	S	>32	R	>32	R	>16	R	2	S	>8	R	1	S
RIVM_C047485	SRR22352316	SAMN31807515	Klebsiella pneumoniae	blaNDM-1, blaOXA-232	Klebsiella pneumoniae	terminated	NULL	terminated	NULL	>64	R	terminated	NULL	terminated	NULL	>32	R	terminated	NULL	>8	R	>8	R	≤1	S	>8	R	terminated	NULL	terminated	NULL	>2	R	128	S	≤0.5	S	>32	R	>32	R	>16	R	>16	R	>8	R	>8	R
RIVM_C047489	SRR22352315	SAMN31807516	Klebsiella pneumoniae	blaNDM-1	Klebsiella pneumoniae	>16	R	>16	R	>64	R	>32	R	>32	R	>32	R	>32	R	>8	R	>8	R	>8	R	>8	R	>8	R	>8	R	>2	R	128	R	≤0.5	S	>32	R	>32	R	>16	R	>16	R	>8	R	8	R
RIVM_C048059	SRR22352313	SAMN31807518	Klebsiella pneumoniae	blaNDM-1	Klebsiella pneumoniae	>16	R	>16	R	>64	R	>32	R	>32	R	>32	R	>32	R	>8	R	>8	R	>8	R	>8	R	>8	R	>8	R	>2	R	≤16	S	≤0.5	S	>32	R	>32	R	>16	R	>16	R	>8	R	8	R
RIVM_C048061	SRR22352310	SAMN31807520	Klebsiella pneumoniae	blaNDM-1	Klebsiella pneumoniae	>16	R	>16	R	>64	R	>32	R	>32	R	>32	R	>32	R	>8	R	>8	R	8	R	>8	R	>8	R	>8	R	>2	R	32	S	≤0.5	S	>32	R	>32	R	>16	R	>16	R	>8	R	8	R
RIVM_C048156	SRR26803388	SAMN38223544	Klebsiella pneumoniae	blaNDM-1, blaOXA-48	Klebsiella pneumoniae	>16	R	>16	R	>64	R	>32	R	>32	R	>32	R	>32	R	>8	R	>8	R	>8	R	>8	R	>8	R	>8	R	>2	R	>128	R	>8	R	>32	R	>32	R	>16	R	>16	R	>8	R	>8	R
RIVM_C048167	SRR26803368	SAMN38223547	Klebsiella pneumoniae	blaNDM-1	Klebsiella pneumoniae	>16	R	>16	R	>64	R	>32	R	>32	R	>32	R	>32	R	>8	R	>8	R	≤1	S	>8	R	>8	R	>8	R	>2	R	>128	R	≤0.5	S	>32	R	>32	R	>16	R	>16	R	>8	R	>8	R
RIVM_C048185	SRR26803431	SAMN38223549	Klebsiella pneumoniae	blaNDM-1, blaOXA-48	Klebsiella pneumoniae	>16	R	>16	R	>64	R	>32	R	>32	R	>32	R	>32	R	>8	R	>8	R	>8	R	>8	R	≤1	S	≤0.5	S	>2	R	>128	R	≤0.5	S	>32	R	>32	R	>16	R	>16	R	>8	R	>8	R
RIVM_C048204	SRR26803427	SAMN38223553	Klebsiella pneumoniae	blaKPC-3	Klebsiella pneumoniae	>16	R	>16	R	>64	R	>32	R	>32	R	>32	R	>32	R	>8	R	>8	R	≤1	S	>8	R	>8	R	>8	R	>2	R	64	R	≤0.5	S	>32	R	>32	R	>16	R	>16	R	>8	R	>8	R
RIVM_C048191	SRR26803430	SAMN38223550	Klebsiella pneumoniae	blaNDM-1, blaOXA-48	Klebsiella pneumoniae	>16	R	>16	R	>64	R	>32	R	32	R	>32	R	>32	R	>8	R	>8	R	4	R	>8	R	≤1	S	≤0.5	S	>2	R	>128	R	≤0.5	S	>32	R	>32	R	>16	R	>16	R	>8	R	>8	R
RIVM_C048666	SRR26803425	SAMN38223555	Klebsiella pneumoniae	blaOXA-48	Klebsiella pneumoniae	>16	R	>16	R	>64	R	>32	R	>32	R	>32	R	16	R	2	S	2	S	>8	R	>8	R	>8	R	>8	R	>2	R	≤16	S	≤0.5	S	>32	R	>32	R	>16	R	8	S	>8	R	0.5	S
RIVM_C048214	SRR26803426	SAMN38223554	Klebsiella pneumoniae	blaNDM-1	Klebsiella pneumoniae	>16	R	>16	R	>64	R	>32	R	>32	R	>32	R	>32	R	>8	R	>8	R	≤1	S	>8	R	>8	R	>8	R	>2	R	128	R	≤0.5	S	>32	R	>32	R	>16	R	>16	R	>8	R	>8	R
RIVM_C048693	SRR26803416	SAMN38223563	Klebsiella pneumoniae	blaNDM, blaOXA-048	Klebsiella pneumoniae	>16	R	>16	R	>64	R	>32	R	>32	R	>32	R	>32	R	>8	R	>8	R	8	R	>8	R	>8	R	>8	R	>2	R	>128	R	≤0.5	S	>32	R	>32	R	>16	R	>16	R	>8	R	>8	R
RIVM_C048688	SRR26803420	SAMN38223559	Klebsiella pneumoniae	blaKPC-3	Klebsiella pneumoniae	>16	R	>16	R	>64	R	>32	R	>32	R	>32	R	>32	R	>8	R	>8	R	2	S	>8	R	>8	R	>8	R	>2	R	64	R	≤0.5	S	>32	R	>32	R	>16	R	>16	R	>8	R	0.5	S
RIVM_C048714	SRR26803414	SAMN38223565	Klebsiella pneumoniae	blaNDM, blaOXA-048	Klebsiella pneumoniae	>16	R	>16	R	>64	R	>32	R	>32	R	>32	R	>32	R	>8	R	>8	R	>8	R	>8	R	≤1	S	≤0.5	S	>2	R	>128	R	≤0.5	S	>32	R	>32	R	>16	R	>16	R	>8	R	>8	R
RIVM_C048718	SRR26803413	SAMN38223566	Klebsiella pneumoniae	blaNDM-1, blaOXA-48	Klebsiella pneumoniae	>16	R	>16	R	>64	R	>32	R	>32	R	>32	R	>32	R	>8	R	>8	R	>8	R	>8	R	≤1	S	≤0.5	S	>2	R	>128	R	>8	R	>32	R	>32	R	>16	R	>16	R	>8	R	>8	R
RIVM_C048691	SRR26803418	SAMN38223561	Klebsiella pneumoniae	blaOXA-48	Klebsiella pneumoniae	>16	R	>16	R	>64	R	16	R	16	R	0.5	R	>32	R	>8	R	>8	R	>8	R	>8	R	≤1	S	≤0.5	S	>2	R	>128	R	≤0.5	S	>32	R	≤1	S	2	I	0.5	S	terminated	NULL	2	S
RIVM_C048736	SRR26803407	SAMN38223571	Klebsiella pneumoniae	blaNDM-1	Klebsiella pneumoniae	>16	R	>16	R	>64	R	>32	R	>32	R	>32	R	>32	R	>8	R	>8	R	>8	R	>8	R	>8	R	>8	R	>2	R	>128	R	≤0.5	S	>32	R	>32	R	>16	R	>16	R	>8	R	>8	R
RIVM_C048772	SRR26803395	SAMN38223582	Klebsiella pneumoniae	blaNDM-1	Klebsiella pneumoniae	>16	R	>16	R	>64	R	>32	R	>32	R	>32	R	>32	R	>8	R	>8	R	≤1	S	>8	R	≤1	S	≤0.5	S	>2	R	32	S	≤0.5	S	>32	R	>32	R	>16	R	>16	R	>8	R	>8	R
RIVM_C049088	SRR26803393	SAMN38223584	Klebsiella pneumoniae	blaNDM-1	Klebsiella pneumoniae	>16	R	>16	R	>64	R	>32	R	>32	R	>32	R	>32	R	>8	R	>8	R	>8	R	>8	R	>8	R	>8	R	>2	R	>128	R	≤0.5	S	>32	R	>32	R	>16	R	>16	R	>8	R	>8	R
RIVM_C049101	SRR26803391	SAMN38223586	Klebsiella pneumoniae	blaNDM-1,blaOXA-48	Klebsiella pneumoniae	>16	R	>16	R	>64	R	>32	R	>32	R	>32	R	>32	R	>8	R	>8	R	>8	R	>8	R	≤1	S	≤0.5	S	>2	R	>128	R	≤0.5	S	>32	R	>32	R	>16	R	>16	R	>8	R	>8	R
RIVM_C050020	SRR26803387	SAMN38223589	Klebsiella pneumoniae	blaNDM-1	Klebsiella pneumoniae	>16	R	>16	R	>64	R	>32	R	>32	R	>32	R	>32	R	>8	R	>8	R	≤1	S	>8	R	>8	R	>8	R	>2	R	32	S	≤0.5	S	>32	R	>32	R	>16	R	>16	R	>8	R	>8	R
RIVM_C048719	SRR26803412	SAMN38223567	Klebsiella pneumoniae	blaKPC-2	Klebsiella pneumoniae	>16	R	>16	R	>64	R	>32	R	>32	R	>32	R	>32	R	>8	R	>8	R	>8	R	>8	R	8	R	>8	R	>2	R	>128	R	≤0.5	S	>32	R	>32	R	>16	R	2	S	>8	R	0.25	S
RIVM_C050098	SRR26803385	SAMN38223591	Klebsiella pneumoniae	blaNDM-1	Klebsiella pneumoniae	>16	R	>16	R	>64	R	>32	R	>32	R	>32	R	>32	R	>8	R	>8	R	>8	R	>8	R	>8	R	>8	R	>2	R	128	R	≤0.5	S	>32	R	>32	R	>16	R	>16	R	>8	R	>8	R
RIVM_C050119	SRR26803383	SAMN38223593	Klebsiella pneumoniae	blaNDM-1,blaOXA-48	Klebsiella pneumoniae	>16	R	>16	R	>64	R	>32	R	>32	R	>32	R	>32	R	>8	R	>8	R	>8	R	>8	R	≤1	S	≤0.5	S	>2	R	>128	R	≤0.5	S	>32	R	>32	R	>16	R	>16	R	>8	R	>8	R
RIVM_C050146	SRR26803376	SAMN38223599	Klebsiella pneumoniae	blaNDM-1	Klebsiella pneumoniae	>16	R	>16	R	>64	R	>32	R	>32	R	>32	R	>32	R	>8	R	>8	R	8	R	>8	R	>8	R	>8	R	>2	R	32	S	≤0.5	S	>32	R	>32	R	>16	R	>16	R	>8	R	2	S
RIVM_C048738	SRR26803406	SAMN38223572	Klebsiella pneumoniae	blaOXA-048	Klebsiella pneumoniae	>16	R	>16	R	>64	R	4	R	0.5	R	≤0.12	R	≤4	R	2	S	4	I	≤1	S	≤1	S	≤1	S	≤0.5	S	≤0.25	S	32	S	≤0.5	S	>32	R	>32	R	>16	R	>16	R	>8	R	>8	R
RIVM_C050171	SRR26803371	SAMN38223604	Klebsiella pneumoniae	blaNDM-1,blaOXA-48	Klebsiella pneumoniae	>16	R	>16	R	>64	R	>32	R	>32	R	>32	R	>32	R	>8	R	>8	R	≤1	S	>8	R	≤1	S	≤0.5	S	>2	R	>128	R	≤0.5	S	>32	R	>32	R	>16	R	>16	R	>8	R	>8	R
RIVM_C049208	SRR26803389	SAMN38223588	Klebsiella pneumoniae	blaOXA-48	Klebsiella pneumoniae	>16	R	>16	R	>64	R	>32	R	>32	R	>32	R	>32	R	4	I	>8	R	>8	R	>8	R	>8	R	>8	R	>2	R	>128	R	≤0.5	S	>32	R	>32	R	>16	R	16	R	>8	R	>8	R
RIVM_C050071	SRR26803386	SAMN38223590	Klebsiella pneumoniae	blaKPC,blaVIM	Klebsiella pneumoniae	>16	R	>16	R	>64	R	>32	R	>32	R	>32	R	16	R	>8	R	>8	R	≤1	S	>8	R	2	S	>8	R	≤0.25	S	≤16	S	≤0.5	S	>32	R	>32	R	>16	R	>16	R	>8	R	>8	R
RIVM_C050118	SRR26803384	SAMN38223592	Klebsiella pneumoniae	blaOXA-48	Klebsiella pneumoniae	>16	R	>16	R	>64	R	>32	R	>32	R	>32	R	>32	R	>8	R	>8	R	≤1	S	>8	R	>8	R	>8	R	>2	R	>128	R	≤0.5	S	>32	R	>32	R	>16	R	>16	R	>8	R	8	R
RIVM_C050123	SRR26803380	SAMN38223596	Klebsiella pneumoniae	blaKPC-2,blaNDM-1	Klebsiella pneumoniae	>16	R	>16	R	>64	R	>32	R	>32	R	>32	R	>32	R	>8	R	>8	R	>8	R	>8	R	≤1	S	1	S	>2	R	≤16	S	≤0.5	S	>32	R	>32	R	>16	R	>16	R	>8	R	>8	R
RIVM_C050125	SRR26803378	SAMN38223598	Klebsiella pneumoniae	blaOXA-48	Klebsiella pneumoniae	>16	R	>16	R	>64	R	>32	R	>32	R	>32	R	>32	R	8	R	>8	R	≤1	S	>8	R	>8	R	>8	R	>2	R	>128	R	≤0.5	S	>32	R	>32	R	>16	R	2	S	>8	R	8	R
RIVM_C050147	SRR26803375	SAMN38223600	Klebsiella pneumoniae	blaKPC-2	Klebsiella pneumoniae	>16	R	>16	R	>64	R	>32	R	>32	R	>32	R	>32	R	≤0.25	I	1	S	>8	R	>8	R	≤1	S	≤0.5	S	>2	R	128	R	≤0.5	S	>32	R	>32	R	>16	R	4	S	>8	R	0.12	S
RIVM_C050151	SRR26803373	SAMN38223602	Klebsiella pneumoniae	blaKPC-2	Klebsiella pneumoniae	>16	R	>16	R	>64	R	>32	R	>32	R	>32	R	>32	R	>8	R	>8	R	8	R	>8	R	≤1	S	1	S	>2	R	>128	R	≤0.5	S	>32	R	>32	R	>16	R	8	S	>8	R	2	S
RIVM_C050172	SRR26803370	SAMN38223605	Klebsiella pneumoniae	blaKPC-2	Klebsiella pneumoniae	>16	R	>16	R	>64	R	>32	R	>32	R	>32	R	>32	R	>8	R	>8	R	>8	R	>8	R	≤1	S	≤0.5	S	>2	R	>128	R	≤0.5	S	>32	R	>32	R	>16	R	2	S	>8	R	1	S
RIVM_C045724	SRR22352341	SAMN31807492	Proteus mirabilis	blaNDM-1	Proteus mirabilis	>16	R	>16	R	32	R	>32	R	>32	R	>32	R	>32	R	>8	R	4	I	>8	R	>8	R	>8	R	>8	R	>2	R	>128	R	>8	R	>32	R	16	R	>16	R	>16	R	>8	R	>8	R
RIVM_C046774	SRR22352335	SAMN31807498	Proteus mirabilis	blaNDM-1	Proteus mirabilis	>16	R	>16	R	32	R	>32	R	>32	R	>32	R	>32	R	>8	R	>8	R	>8	R	>8	R	>8	R	>8	R	>2	R	≤16	S	>8	R	>32	R	2	I	>16	R	>16	R	>8	R	>8	R
RIVM_C048193	SRR26803429	SAMN38223551	Proteus mirabilis	blaNDM-1	Proteus mirabilis	>16	R	>16	R	64	R	>32	R	>32	R	>32	R	>32	R	>8	R	8	I	>8	R	>8	R	>8	R	>8	R	>2	R	>128	R	4	R	32	R	32	R	>16	R	>16	R	>8	R	>8	R
RIVM_C048687	SRR26803422	SAMN38223558	Proteus mirabilis	blaNDM-1	Proteus mirabilis	>16	R	>16	R	>64	R	>32	R	>32	R	>32	R	>32	R	>8	R	>8	R	>8	R	>8	R	>8	R	>8	R	>2	R	>128	R	8	R	>32	R	8	R	>16	R	>16	R	>8	R	>8	R
RIVM_C048735	SRR26803408	SAMN38223570	Proteus mirabilis	blaNDM-1	Proteus mirabilis	>16	R	>16	R	32	R	>32	R	>32	R	>32	R	>32	R	>8	R	>8	R	>8	R	>8	R	>8	R	>8	R	>2	R	>128	R	>8	R	>32	R	16	R	>16	R	>16	R	>8	R	>8	R
RIVM_C048734	SRR26803409	SAMN38223569	Proteus vulgaris	blaNDM-1	Proteus vulgaris / Proteus hauseri	>16	R	>16	R	8	S	>32	R	8	R	>32	R	8	S	8	R	4	I	>8	R	2	R	≤1	S	≤0.5	S	≤0.25	S	≤16	S	>8	R	8	S	≤1	S	4	I	>16	R	>8	R	8	R
RIVM_C047487	SRR26803410	SAMN38223542	Providencia stuartii	blaNDM-1	Providencia stuartii	>16	R	>16	R	8	R	>32	R	16	R	>32	R	16	R	>8	R	>8	R	>8	R	>8	R	>8	R	>8	R	>2	R	64	R	>8	R	>32	R	16	R	>16	R	>16	R	>8	R	>8	R
RIVM_C048166	SRR26803369	SAMN38223546	Providencia stuartii	blaNDM-1	Providencia stuartii	>16	R	>16	R	>64	R	>32	R	>32	R	>32	R	32	R	>8	R	>8	R	>8	R	>8	R	>8	R	>8	R	>2	R	128	R	>8	R	>32	R	8	R	8	R	>16	R	>8	R	>8	R
RIVM_C048667	SRR26803424	SAMN38223556	Providencia stuartii	blaNDM-1	Providencia stuartii	>16	R	>16	R	>64	R	>32	R	16	R	>32	R	16	R	>8	R	>8	R	>8	R	>8	R	>8	R	>8	R	>2	R	>128	R	>8	R	>32	R	8	R	>16	R	>16	R	>8	R	>8	R
RIVM_C048692	SRR26803417	SAMN38223562	Providencia stuartii	blaNDM-1	Providencia stuartii	>16	R	>16	R	32	R	>32	R	32	R	>32	R	32	R	>8	R	>8	R	>8	R	>8	R	>8	R	>8	R	>2	R	128	R	>8	R	>32	R	8	R	16	R	>16	R	>8	R	>8	R
RIVM_C048758	SRR26803400	SAMN38223578	Providencia stuartii	blaNDM-1	Providencia stuartii	>16	R	>16	R	8	R	>32	R	16	R	>32	R	16	R	>8	R	>8	R	>8	R	>8	R	>8	R	>8	R	>2	R	128	R	>8	R	>32	R	4	I	8	R	>16	R	>8	R	>8	R
RIVM_C044328	SRR22352354	SAMN31807480	Pseudomonas aeruginosa	blaIMP	Pseudomonas aeruginosa	NULL	NULL	NULL	NULL	>64	R	NULL	NULL	NULL	NULL	>32	R	NULL	NULL	>8	R	>8	R	>8	R	>8	R	NULL	NULL	NULL	NULL	>2	R	32	S	≤0.5	S	>32	R	32	R	>16	R	>16	R	>8	R	>8	R
RIVM_C044809	SRR26803433	SAMN38223539	Pseudomonas aeruginosa	blaIMP	Pseudomonas aeruginosa	NULL	NULL	NULL	NULL	16	R	NULL	NULL	NULL	NULL	>32	R	NULL	NULL	>8	R	>8	R	>8	R	8	R	NULL	NULL	NULL	NULL	≤0.25	S	>128	R	≤0.5	S	8	S	4	S	>16	R	>16	R	>8	R	>8	R
RIVM_C044833	SRR26803432	SAMN38223540	Pseudomonas aeruginosa	blaGES-5	Pseudomonas aeruginosa	NULL	NULL	NULL	NULL	>64	R	NULL	NULL	NULL	NULL	16	R	NULL	NULL	>8	R	>8	R	>8	R	>8	R	NULL	NULL	NULL	NULL	>2	R	>128	R	≤0.5	S	32	R	4	S	8	S	2	S	4	S	>8	R
RIVM_C044873	SRR22352348	SAMN31807486	Pseudomonas aeruginosa	blaIMP	Pseudomonas aeruginosa	NULL	NULL	NULL	NULL	>64	R	NULL	NULL	NULL	NULL	>32	R	NULL	NULL	>8	R	>8	R	>8	R	>8	R	NULL	NULL	NULL	NULL	>2	R	≤16	S	≤0.5	S	>32	R	32	R	>16	R	>16	R	>8	R	>8	R
RIVM_C047481	SRR22352317	SAMN31807514	Pseudomonas aeruginosa	blaIMP	Pseudomonas aeruginosa	NULL	NULL	NULL	NULL	>64	R	NULL	NULL	NULL	NULL	>32	R	NULL	NULL	>8	R	>8	R	>8	R	>8	R	NULL	NULL	NULL	NULL	>2	R	≤16	S	≤0.5	S	>32	R	>32	R	>16	R	>16	R	>8	R	>8	R
RIVM_C048060	SRR22352312	SAMN31807519	Pseudomonas aeruginosa	blaIMP	Pseudomonas aeruginosa	NULL	NULL	NULL	NULL	>64	R	NULL	NULL	NULL	NULL	>32	R	NULL	NULL	>8	R	>8	R	>8	R	>8	R	NULL	NULL	NULL	NULL	>2	R	≤16	S	≤0.5	S	>32	R	32	R	>16	R	>16	R	>8	R	2	S
RIVM_C048079	SRR22352308	SAMN31807522	Pseudomonas aeruginosa	blaIMP	Pseudomonas aeruginosa	NULL	NULL	NULL	NULL	>64	R	NULL	NULL	NULL	NULL	>32	R	NULL	NULL	8	R	>8	R	>8	R	>8	R	NULL	NULL	NULL	NULL	>2	R	≤16	S	≤0.5	S	>32	R	>32	R	>16	R	>16	R	>8	R	8	R
RIVM_C048105	SRR22352305	SAMN31807525	Pseudomonas aeruginosa	blaVIM-2	Pseudomonas aeruginosa	NULL	NULL	NULL	NULL	>64	R	NULL	NULL	NULL	NULL	32	R	NULL	NULL	>8	R	4	I	>8	R	>8	R	NULL	NULL	NULL	NULL	>2	R	>128	R	≤0.5	S	>32	R	16	S	>16	R	>16	R	>8	R	>8	R
RIVM_C048183	SRR26803367	SAMN38223548	Pseudomonas aeruginosa	blaVIM-2	Pseudomonas aeruginosa	NULL	NULL	NULL	NULL	>64	R	NULL	NULL	NULL	NULL	>32	R	NULL	NULL	>8	R	>8	R	>8	R	>8	R	NULL	NULL	NULL	NULL	>2	R	>128	R	≤0.5	S	32	R	16	S	16	R	>16	R	>8	R	>8	R
RIVM_C048200	SRR26803428	SAMN38223552	Pseudomonas aeruginosa	blaIMP	Pseudomonas aeruginosa	NULL	NULL	NULL	NULL	>64	R	NULL	NULL	NULL	NULL	>32	R	NULL	NULL	>8	R	>8	R	>8	R	>8	R	NULL	NULL	NULL	NULL	>2	R	32	S	≤0.5	S	>32	R	32	R	>16	R	>16	R	>8	R	>8	R
RIVM_C048749	SRR26803405	SAMN38223573	Pseudomonas aeruginosa	blaVIM-2	Pseudomonas aeruginosa	NULL	NULL	NULL	NULL	>64	R	NULL	NULL	NULL	NULL	>32	R	NULL	NULL	>8	R	>8	R	>8	R	>8	R	NULL	NULL	NULL	NULL	>2	R	>128	R	≤0.5	S	>32	R	>32	R	>16	R	>16	R	>8	R	>8	R
RIVM_C048769	SRR26803396	SAMN38223581	Pseudomonas aeruginosa	blaIMP	Pseudomonas aeruginosa	NULL	NULL	NULL	NULL	>64	R	NULL	NULL	NULL	NULL	>32	R	NULL	NULL	>8	R	>8	R	>8	R	>8	R	NULL	NULL	NULL	NULL	>2	R	≤16	S	≤0.5	S	>32	R	>32	R	>16	R	>16	R	>8	R	>8	R
RIVM_C049083	SRR26803394	SAMN38223583	Pseudomonas aeruginosa	blaVIM	Pseudomonas aeruginosa	NULL	NULL	NULL	NULL	>64	R	NULL	NULL	NULL	NULL	>32	R	NULL	NULL	>8	R	>8	R	>8	R	>8	R	NULL	NULL	NULL	NULL	>2	R	64	S	≤0.5	S	>32	R	>32	R	>16	R	>16	R	>8	R	>8	R
RIVM_C046766	SRR22352336	SAMN31807497	Pseudomonas aeruginosa	blaNDM-1	Pseudomonas aeruginosa	NULL	NULL	NULL	NULL	>64	R	NULL	NULL	NULL	NULL	>32	R	NULL	NULL	>8	R	>8	R	>8	R	>8	R	NULL	NULL	NULL	NULL	>2	R	>128	R	≤0.5	S	>32	R	4	S	>16	R	>16	R	>8	R	>8	R
RIVM_C047413	SRR22352326	SAMN31807506	Pseudomonas aeruginosa	blaNDM-1	Pseudomonas aeruginosa	NULL	NULL	NULL	NULL	>64	R	NULL	NULL	NULL	NULL	>32	R	NULL	NULL	>8	R	>8	R	>8	R	>8	R	NULL	NULL	NULL	NULL	>2	R	>128	R	≤0.5	S	>32	R	2	S	>16	R	>16	R	>8	R	>8	R
RIVM_C047473	SRR22352321	SAMN31807510	Pseudomonas aeruginosa	blaNDM-1	Pseudomonas aeruginosa	NULL	NULL	NULL	NULL	>64	R	NULL	NULL	NULL	NULL	>32	R	NULL	NULL	>8	R	>8	R	>8	R	>8	R	NULL	NULL	NULL	NULL	>2	R	>128	R	≤0.5	S	>32	R	2	S	>16	R	>16	R	>8	R	>8	R
RIVM_C048075	SRR22352309	SAMN31807521	Pseudomonas aeruginosa	blaNDM-1	Pseudomonas aeruginosa	NULL	NULL	NULL	NULL	>64	R	NULL	NULL	NULL	NULL	>32	R	NULL	NULL	>8	R	>8	R	>8	R	>8	R	NULL	NULL	NULL	NULL	>2	R	>128	R	≤0.5	S	>32	R	8	S	>16	R	>16	R	>8	R	>8	R
RIVM_C048750	SRR26803404	SAMN38223574	Pseudomonas aeruginosa	blaNDM-1	Pseudomonas aeruginosa	NULL	NULL	NULL	NULL	>64	R	NULL	NULL	NULL	NULL	>32	R	NULL	NULL	>8	R	>8	R	>8	R	>8	R	NULL	NULL	NULL	NULL	>2	R	>128	R	≤0.5	S	>32	R	>32	R	>16	R	>16	R	>8	R	>8	R
RIVM_C048760	SRR26803398	SAMN38223579	Pseudomonas aeruginosa	blaNDM-1	Pseudomonas aeruginosa	NULL	NULL	NULL	NULL	>64	R	NULL	NULL	NULL	NULL	>32	R	NULL	NULL	>8	R	>8	R	>8	R	>8	R	NULL	NULL	NULL	NULL	>2	R	>128	R	≤0.5	S	>32	R	2	S	>16	R	>16	R	>8	R	>8	R
RIVM_C050124	SRR26803379	SAMN38223597	Pseudomonas aeruginosa	blaNDM-1	Pseudomonas aeruginosa	NULL	NULL	NULL	NULL	>64	R	NULL	NULL	NULL	NULL	>32	R	NULL	NULL	>8	R	>8	R	>8	R	>8	R	NULL	NULL	NULL	NULL	>2	R	>128	R	≤0.5	S	>32	R	4	S	>16	R	>16	R	>8	R	>8	R
[truncated: 31 more columns]
