# Supplementary material for: Antimicrobial susceptibility to last-resort antibiotics in carbapenemase-producing bacteria from Ukrainian patients
Source: Microbiol Spectr. 2024 Sep 24;12(11):e01142-24. doi: 10.1128/spectrum.01142-24 (PMC11537089; doi:10.1128/spectrum.01142-24)
Supplement: Table S2 — Epidemiological data of Ukrainian patients. [file spectrum.01142-24-s0002.xlsx]

## Sheet: Epi data
Supplementary Table 2: epidemiological data of Ukrainian patients
Isolate	Gender	Age (years)	DOB	Age category	Person_RIVMID	Isolation site
RIVM_C044105	male	5	2016	0-9	UAperson-001	Swab of rectum
RIVM_C044108	male	9	2012	0-9	UAperson-003	Swab of rectum
RIVM_C044109	male	12	2009	10-19	UAperson-004	Swab of rectum
RIVM_C044124	male	0	2021	0-9	UAperson-005	Swab of rectum
RIVM_C044127	male	16	2006	10-19	UAperson-006	Swab of wound
RIVM_C044291	female	24	1997	20-29	UAperson-007	Swab of rectum
RIVM_C044300	male	16	2006	10-19	UAperson-006	Faeces
RIVM_C044305	female	24	1997	20-29	UAperson-007	Swab of rectum
RIVM_C044316	male	16	2006	10-19	UAperson-006	Wound
RIVM_C044328	male	16	2006	10-19	UAperson-006	Swab of rectum
RIVM_C044577	female	66	1955	60-69	UAperson-008	Swab of perineum
RIVM_C044772	female	70	1951	70-79	UAperson-009	Swab of rectum
RIVM_C044786	female	86	1936	80-89	UAperson-010	Swab of rectum
RIVM_C044809	male	2	2019	0-9	UAperson-011	Pus
RIVM_C044832	female	66	1955	60-69	UAperson-012	Swab of rectum
RIVM_C044833	male	2	2020	0-9	UAperson-013	Swab of throat
RIVM_C044870	male	53	1969	50-59	UAperson-014	Swab of rectum
RIVM_C044873	male	53	1969	50-59	UAperson-014	Swab of rectum
RIVM_C044881	female	75	1946	70-79	UAperson-015	Urine
RIVM_C044899	female	75	1947	70-79	UAperson-016	Wound
RIVM_C044929	female	59	1962	50-59	UAperson-017	Swab of perianale regio
RIVM_C044932	male	28	1993	20-29	UAperson-018	Urine
RIVM_C044937	male	28	1993	20-29	UAperson-018	Swab of perineum
RIVM_C045724	male	23	1998	20-29	UAperson-019	Swab of rectum
RIVM_C045725	male	23	1998	20-29	UAperson-019	Swab of rectum
RIVM_C045742	male	17	2005	10-19	UAperson-020	Skin axilla
RIVM_C046748	male	60	1961	60-69	UAperson-057	Swab of rectum
RIVM_C046756	female	61	1960	60-69	UAperson-058	Swab of perineum
RIVM_C046766	male	23	1999	20-29	UAperson-021	Tissue
RIVM_C046770	male	31	1990	30-39	UAperson-022	Swab of rectum
RIVM_C046774	male	21	2000	20-29	UAperson-050	Other
RIVM_C046797	male	2	2020	0-9	UAperson-023	Swab of rectum
RIVM_C046807	male	27	1994	20-29	UAperson-029	Swab of perineum
RIVM_C046817	male	38	1984	30-39	UAperson-024	Swab of perineum
RIVM_C046825	male	36	1986	30-39	UAperson-025	Tissue
RIVM_C046826	male	36	1986	30-39	UAperson-025	Tissue
RIVM_C047410	female	66	1956	60-69	UAperson-026	Wound
RIVM_C047411	female	66	1956	60-69	UAperson-026	Wound
RIVM_C047413	female	66	1956	60-69	UAperson-026	Wound
RIVM_C047418	female	24	1998	20-29	UAperson-027	Swab of rectum
RIVM_C047430	male	37	1985	30-39	UAperson-028	Swab of rectum
RIVM_C047469	male	54	1968	50-59	UAperson-030	Swab of rectum
RIVM_C047473	male	45	1977	40-49	UAperson-031	Wound
RIVM_C047474	male	45	1977	40-49	UAperson-031	Wound
RIVM_C047475	male	45	1977	40-49	UAperson-031	Wound
RIVM_C047480	male	28	1994	20-29	UAperson-032	Swab of rectum
RIVM_C047481	male	28	1994	20-29	UAperson-032	Swab of rectum
RIVM_C047485	male	70	1951	70-79	UAperson-035	Urine
RIVM_C047487	male	20	2001	20-29	UAperson-055	Swab of rectum
RIVM_C047489	male	45	1977	40-49	UAperson-031	Swab of perineum
RIVM_C048059	male	26	1995	20-29	UAperson-033	Swab of rectum
RIVM_C048060	male	26	1995	20-29	UAperson-033	Tissue
RIVM_C048061	male	46	1976	40-49	UAperson-034	Swab of rectum
RIVM_C048062	male	39	1983	30-39	UAperson-036	Swab of rectum
RIVM_C048075	male	33	1989	30-39	UAperson-037	Swab of rectum
RIVM_C048079	male	37	1984	30-39	UAperson-038	Wound
RIVM_C048101	male	39	1983	30-39	UAperson-036	Swab of perineum
RIVM_C048102	male	39	1983	30-39	UAperson-036	Wound
RIVM_C048105	male	39	1983	30-39	UAperson-036	Swab of rectum
RIVM_C048156	male	34	1987	30-39	UAperson-039	Swab of rectum
RIVM_C048164	male	41	1981	40-49	UAperson-040	Swab of rectum
RIVM_C048166	male	41	1981	40-49	UAperson-040	Swab of rectum
RIVM_C048167	female	47	1975	40-49	UAperson-041	Urine
RIVM_C048183	male	41	1981	40-49	UAperson-040	Tissue
RIVM_C048185	male	41	1981	40-49	UAperson-040	Tissue
RIVM_C048191	male	24	1998	20-29	UAperson-042	Swab of rectum
RIVM_C048193	male	41	1981	40-49	UAperson-040	Tissue
RIVM_C048200	male	34	1987	30-39	UAperson-039	Tissue
RIVM_C048204	male	37	1984	30-39	UAperson-038	Tissue
RIVM_C048214	male	9	2012	0-9	UAperson-003	Urine
RIVM_C048666	male	27	1995	20-29	UAperson-044	Wound
RIVM_C048667	male	27	1995	20-29	UAperson-044	Wound
RIVM_C048671	male	27	1995	20-29	UAperson-044	Swab of perineum
RIVM_C048687	male	38	1984	30-39	UAperson-046	Swab of rectum
RIVM_C048688	male	38	1984	30-39	UAperson-046	Swab of rectum
RIVM_C048690	male	38	1984	30-39	UAperson-046	Swab of rectum
RIVM_C048691	male	38	1984	30-39	UAperson-046	Swab of rectum
RIVM_C048692	male	38	1984	30-39	UAperson-046	Swab of rectum
RIVM_C048693	male	23	1998	20-29	UAperson-049	Swab of perineum
RIVM_C048699	male	33	1988	30-39	UAperson-047	Swab of perineum
RIVM_C048709	female	42	1980	40-49	UAperson-048	Tissue
RIVM_C048714	male	41	1981	40-49	UAperson-043	Swab of rectum
RIVM_C048718	male	19	2003	10-19	UAperson-051	Pus
RIVM_C048719	male	19	2003	10-19	UAperson-051	Pus
RIVM_C048727	male	19	2003	10-19	UAperson-051	Bloed
RIVM_C048734	male	19	2003	10-19	UAperson-051	Urine bij gebruik catheter
RIVM_C048735	male	19	2003	10-19	UAperson-051	Urine bij gebruik catheter
RIVM_C048736	male	19	2003	10-19	UAperson-051	Urine bij gebruik catheter
RIVM_C048738	male	19	2003	10-19	UAperson-051	Wound
RIVM_C048749	male	19	2003	10-19	UAperson-051	Wound
RIVM_C048750	male	19	2003	10-19	UAperson-051	Wound
RIVM_C048753	male	19	2003	10-19	UAperson-051	Pus
RIVM_C048754	male	19	2003	10-19	UAperson-051	Pus
RIVM_C048755	male	19	2003	10-19	UAperson-051	Pus
RIVM_C048758	male	19	2003	10-19	UAperson-051	Pus
RIVM_C048760	male	45	1977	40-49	UAperson-059	Tissue
RIVM_C048763	male	27	1994	20-29	UAperson-052	Tissue
RIVM_C048769	male	27	1994	20-29	UAperson-052	Tissue
RIVM_C048772	male	38	1984	30-39	UAperson-053	Swab of throat en/of neus en/of perineum
RIVM_C049083	male	30	1992	30-39	UAperson-054	Swab of rectum
RIVM_C049088	male	30	1992	30-39	UAperson-054	Swab of rectum
RIVM_C049089	male	30	1992	30-39	UAperson-054	Swab of rectum
RIVM_C049101	male	46	1976	40-49	UAperson-056	Tissue
RIVM_C049135	male	0	2021	0-9	UAperson-005	Swab of rectum
RIVM_C049208	male	75	1947	70-79	UAperson-060	Urine bij gebruik catheter
RIVM_C050020	female	10	2012	10-19	UAperson-061	Swab of rectum
RIVM_C050071	male	2	2020	0-9	UAperson-023	Swab of rectum
RIVM_C050098	male	3	2019	0-9	UAperson-062	Swab of rectum
RIVM_C050118	male	30	1992	30-39	UAperson-064	Wound
RIVM_C050119	male	30	1992	30-39	UAperson-064	Swab of rectum
RIVM_C050120	male	30	1992	30-39	UAperson-064	Swab of rectum
RIVM_C050122	male	27	1995	20-29	UAperson-065	Swab of rectum
RIVM_C050123	male	27	1995	20-29	UAperson-065	Swab of rectum
RIVM_C050124	male	27	1995	20-29	UAperson-065	Swab of rectum
RIVM_C050125	male	27	1995	20-29	UAperson-065	Swab of rectum
RIVM_C050146	male	25	1997	20-29	UAperson-063	Swab of rectum
RIVM_C050147	male	26	1996	20-29	UAperson-067	Swab of rectum
RIVM_C050148	male	26	1996	20-29	UAperson-067	Swab of rectum
RIVM_C050151	male	42	1980	40-49	UAperson-068	Swab of rectum
RIVM_C050152	male	42	1980	40-49	UAperson-068	Swab of rectum
RIVM_C050171	male	27	1995	20-29	UAperson-069	Swab of rectum
RIVM_C050172	male	27	1995	20-29	UAperson-069	Wound
